# Supplementary material for: Management Options for Fetal Bronchopulmonary Sequestration
Source: J Clin Med. 2022 Mar 20;11(6):1724. doi: 10.3390/jcm11061724 (PMC8954010; doi:10.3390/jcm11061724)
Supplement: Supplementary file 1 [file jcm-11-01724-s001.zip]

Archive with 1 entries (1 files):
- jcm-1598977-supplementary.pdf
